# Supplementary material for: ﻿Pternopetalum wulingense (Apiaceae), a new species from the Wuling Mountains, China
Source: PhytoKeys. 2025 Sep 24;263:61–70. doi: 10.3897/phytokeys.263.163711 (PMC12489495; doi:10.3897/phytokeys.263.163711)
Supplement: XML Treatment for Pternopetalum wulingense [file phytokeys.263.163711-treatment1.xml]

<!DOCTYPE tp:taxon-treatment
  PUBLIC "-//TaxonX//DTD Taxonomic Treatment Publishing DTD v0 20100105//EN" "tax-treatment-NSO.dtd">
<tp:taxon-treatment xmlns:tp="http://www.plazi.org/taxpub"><tp:treatment-meta><kwd-group><label>Taxon classification</label><kwd>
                <named-content content-type="kingdom">Plantae</named-content>
              </kwd><kwd>
                <named-content content-type="order">Apiales</named-content>
              </kwd><kwd>
                <named-content content-type="family">Apiaceae</named-content>
              </kwd></kwd-group><mixed-citation publication-type="journal"><person-group><name><surname>Yue</surname><given-names>Xuyang</given-names></name><name><surname>Pan</surname><given-names>Xiaotian</given-names></name><name><surname>Liu</surname><given-names>Ying</given-names></name><name><surname>Ye</surname><given-names>Jianfei</given-names></name></person-group><article-title>﻿<italic><tp:taxon-name><tp:taxon-name-part taxon-name-part-type="genus" reg="Pternopetalum">Pternopetalum</tp:taxon-name-part> <tp:taxon-name-part taxon-name-part-type="species" reg="wulingense">wulingense</tp:taxon-name-part></tp:taxon-name></italic> (<tp:taxon-name><tp:taxon-name-part taxon-name-part-type="family">Apiaceae</tp:taxon-name-part></tp:taxon-name>), a new species from the Wuling Mountains, China</article-title><source>PhytoKeys</source><day>24</day><month>09</month><year>2025</year><volume>263</volume><fpage>61</fpage><lpage>70</lpage><pub-id pub-id-type="doi">10.3897/phytokeys.263.163711</pub-id></mixed-citation></tp:treatment-meta><tp:nomenclature><label>﻿</label><tp:taxon-name><object-id xmlns:xlink="http://www.w3.org/1999/xlink" content-type="arpha" xlink:type="simple">2FF56DBD-4E7B-5040-945B-2AD5D249B09F</object-id>
              <tp:taxon-name-part taxon-name-part-type="genus" reg="Pternopetalum">Pternopetalum</tp:taxon-name-part>
              <tp:taxon-name-part taxon-name-part-type="species" reg="wulingense">wulingense</tp:taxon-name-part>
              <object-id xmlns:xlink="http://www.w3.org/1999/xlink" content-type="ipni" xlink:type="simple">urn:lsid:ipni.org:names:77369654-1</object-id>
            </tp:taxon-name><tp:taxon-authority>J.F.Ye, X.Y.Yue &amp; Ying Liu</tp:taxon-authority><tp:taxon-status xmlns:xlink="http://www.w3.org/1999/xlink" xlink:type="simple">sp. nov.</tp:taxon-status><xref ref-type="fig" rid="F3">Figs 3</xref><xref ref-type="fig" rid="F4">, 4</xref></tp:nomenclature><tp:treatment-sec sec-type="material" id="SECID0EUIAE"><title>Type.</title><p>China • Guizhou Province, Yinjiang County, Fanjingshan Mountain (<named-content xmlns:xlink="http://www.w3.org/1999/xlink" content-type="dwc:verbatimCoordinates" xlink:type="simple"><named-content content-type="geo-json" specific-use="{&#34;type&#34;:&#34;Point&#34;,&#34;coordinates&#34;:[108.650000,27.920000]}" id="NCID0E4IAE" xlink:type="simple">27.92°N, 108.65°E</named-content></named-content>), on moist rock walls by the stream, at an altitude of ca. 1300 m a.s.l., 01 May 2025, in fruit, <italic>X. Y. Yue &amp; B. K. Yang Yejf20250078</italic> (holotype: SYS!; isotypes: SYS!, PE!).</p><p><bold><italic>Paratype</italic></bold>: China • Chongqing Municipality, Xiushan County, Aikou Town (<named-content xmlns:xlink="http://www.w3.org/1999/xlink" content-type="dwc:verbatimCoordinates" xlink:type="simple"><named-content content-type="geo-json" specific-use="{&#34;type&#34;:&#34;Point&#34;,&#34;coordinates&#34;:[108.830000,28.270000]}" id="NCID0EOJAE" xlink:type="simple">28.27°N, 108.83°E</named-content></named-content>), under forest, at an altitude of ca. 1100 m a.s.l., 18 April 2024, in fruit, <italic>S. R. Yi Yejf20240003</italic> (paratype: SYS!). • China. Rongxi Town, Xiushan County, Chongqing Municipality, damp shade, 24 June 1979, <italic>Anonymous 0785</italic> (SM).</p></tp:treatment-sec><tp:treatment-sec sec-type="etymology" id="SECID0EXJAE"><title>Etymology.</title><p>The specific epithet <italic><tp:taxon-name><tp:taxon-name-part taxon-name-part-type="genus" reg="Pternopetalum"/><tp:taxon-name-part taxon-name-part-type="species" reg="wulingense">wulingense</tp:taxon-name-part></tp:taxon-name></italic> refers to the Wuling Mountains (武陵山), where the new species was discovered.</p></tp:treatment-sec><tp:treatment-sec sec-type="diagnosis" id="SECID0EHKAE"><title>Diagnosis.</title><p><italic><tp:taxon-name><tp:taxon-name-part taxon-name-part-type="genus" reg="Pternopetalum">Pternopetalum</tp:taxon-name-part> <tp:taxon-name-part taxon-name-part-type="species" reg="wulingense">wulingense</tp:taxon-name-part></tp:taxon-name></italic> differs from <italic><tp:taxon-name><tp:taxon-name-part taxon-name-part-type="genus" reg="Pternopetalum">P.</tp:taxon-name-part> <tp:taxon-name-part taxon-name-part-type="species" reg="trichomanifolium">trichomanifolium</tp:taxon-name-part></tp:taxon-name></italic> by having a rhombic leaf blade outline, ultimate segments of uniform width and oblong-ovoid fruits with both mericarps fully developed (Table <xref ref-type="table" rid="T1">1</xref>, Figs <xref ref-type="fig" rid="F2">2</xref>–<xref ref-type="fig" rid="F4">4</xref>).</p><fig id="F3" position="float" orientation="portrait"><object-id xmlns:xlink="http://www.w3.org/1999/xlink" content-type="doi" xlink:type="simple">10.3897/phytokeys.263.163711.figure3</object-id><object-id xmlns:xlink="http://www.w3.org/1999/xlink" content-type="arpha" xlink:type="simple">03BEA525-52C9-54C7-BAB8-8F897D45E0DC</object-id><label>Figure 3.</label><caption><p><italic><tp:taxon-name><tp:taxon-name-part taxon-name-part-type="genus" reg="Pternopetalum">Pternopetalum</tp:taxon-name-part> <tp:taxon-name-part taxon-name-part-type="species" reg="wulingense">wulingense</tp:taxon-name-part></tp:taxon-name></italic> J.F.Ye, X.Y.Yue &amp; Ying Liu. A. Habit; B. Fruit; C. Transaction of mature fruit; D. Flower. Drawn by Xiaotian Pan.</p></caption><graphic xmlns:xlink="http://www.w3.org/1999/xlink" xlink:href="phytokeys-263-061_article-163711__-g003.jpg" position="float" orientation="portrait" xlink:type="simple" id="oo_1423021.jpg"><uri content-type="original_file" xlink:type="simple">https://binary.pensoft.net/fig/1423021</uri></graphic></fig><fig id="F4" position="float" orientation="portrait"><object-id xmlns:xlink="http://www.w3.org/1999/xlink" content-type="doi" xlink:type="simple">10.3897/phytokeys.263.163711.figure4</object-id><object-id xmlns:xlink="http://www.w3.org/1999/xlink" content-type="arpha" xlink:type="simple">371CAE51-61A5-56D9-8C08-36560A4651E6</object-id><label>Figure 4.</label><caption><p><italic><tp:taxon-name><tp:taxon-name-part taxon-name-part-type="genus" reg="Pternopetalum">Pternopetalum</tp:taxon-name-part> <tp:taxon-name-part taxon-name-part-type="species" reg="wulingense">wulingense</tp:taxon-name-part></tp:taxon-name></italic> J.F.Ye, X.Y.Yue &amp; Ying Liu. A. Microhabitat; B,C. Habit; D. Basal leaf blade; E. Flowers; F. Basal leaf blade adaxially; G. Basal leaf blade abaxially; H. Infructescence; I. Umbellule and fruits. Scale bars: 10 cm (C, F, G); 5 mm (E); 5 cm (H); 1 mm (I). Photograph credits: A, B, D by Jianfei Ye; C, F, G, H, I by Xuyang Yue; E by Kai Xue.</p></caption><graphic xmlns:xlink="http://www.w3.org/1999/xlink" xlink:href="phytokeys-263-061_article-163711__-g004.jpg" position="float" orientation="portrait" xlink:type="simple" id="oo_1423022.jpg"><uri content-type="original_file" xlink:type="simple">https://binary.pensoft.net/fig/1423022</uri></graphic></fig></tp:treatment-sec><tp:treatment-sec sec-type="description" id="SECID0E6MAE"><title>Description.</title><p>Plants 10–30 cm tall. Stems 1–4, erect. Leaves mostly basal, petiolate; petioles 3–16 cm; blades triangular-ovate in outline, 3–9 × 4–13 cm, 3–4-pinnate, finely dissected; ultimate segments linear, 1–4 × 0.2–0.5 mm, membranous. Bracts absent. Rays 12–26, 1–3 cm. Bracteoles 2, subulate, 0.5–1.5 mm. Umbellules 2–3-flowered; pedicels 0.2–1.5 mm. Calyx teeth triangular. Petals white, obovate, with incurved apices. Stylopodium conical; styles slightly recurved. Fruits oblong-ovoid, 1.5–3 × 1.5–2 mm, with both mericarps developed; ribs prominent and glabrous; vittae 1–2 per furrow.</p></tp:treatment-sec><tp:treatment-sec sec-type="phenology" id="SECID0EENAE"><title>Phenology.</title><p><italic><tp:taxon-name><tp:taxon-name-part taxon-name-part-type="genus" reg="Pternopetalum">Pternopetalum</tp:taxon-name-part> <tp:taxon-name-part taxon-name-part-type="species" reg="wulingense">wulingense</tp:taxon-name-part></tp:taxon-name></italic> flowering from March to April and fruiting from May to June.</p></tp:treatment-sec><tp:treatment-sec sec-type="distribution" id="SECID0EVNAE"><title>Distribution and habitat.</title><p><italic><tp:taxon-name><tp:taxon-name-part taxon-name-part-type="genus" reg="Pternopetalum">Pternopetalum</tp:taxon-name-part> <tp:taxon-name-part taxon-name-part-type="species" reg="wulingense">wulingense</tp:taxon-name-part></tp:taxon-name></italic> is currently known only from Yinjiang County, Guizhou Province and adjacent Xiushan County, Chongqing Municipality, China. It grows on moist rock walls along streams at around 1300 m a.s.l., often co-occurring with mosses. Associated species include <italic><tp:taxon-name><tp:taxon-name-part taxon-name-part-type="genus" reg="Cardamine">Cardamine</tp:taxon-name-part></tp:taxon-name></italic> sp., <italic><tp:taxon-name><tp:taxon-name-part taxon-name-part-type="genus" reg="Dichocarpum">Dichocarpum</tp:taxon-name-part></tp:taxon-name></italic> sp., <italic><tp:taxon-name><tp:taxon-name-part taxon-name-part-type="genus" reg="Elatostema">Elatostema</tp:taxon-name-part></tp:taxon-name></italic> sp., <italic><tp:taxon-name><tp:taxon-name-part taxon-name-part-type="genus" reg="Impatiens">Impatiens</tp:taxon-name-part></tp:taxon-name></italic> sp., <italic><tp:taxon-name><tp:taxon-name-part taxon-name-part-type="genus" reg="Pilea">Pilea</tp:taxon-name-part></tp:taxon-name></italic> sp., <italic><tp:taxon-name><tp:taxon-name-part taxon-name-part-type="genus" reg="Saxifraga">Saxifraga</tp:taxon-name-part></tp:taxon-name></italic> sp. and <italic><tp:taxon-name><tp:taxon-name-part taxon-name-part-type="genus" reg="Sedum">Sedum</tp:taxon-name-part></tp:taxon-name></italic> sp.</p></tp:treatment-sec><tp:treatment-sec sec-type="Vernacular name" id="SECID0EXPAE"><title>Vernacular name.</title><p>武陵囊瓣芹 [wŭ líng náng bàn qín].</p></tp:treatment-sec><tp:treatment-sec sec-type="conservation status" id="SECID0E3PAE"><title>Conservation status.</title><p>As no comprehensive population assessment has yet been conducted across its known range, we recommend assigning the new species a conservation status of Data Deficient (<abbrev xmlns:xlink="http://www.w3.org/1999/xlink" xlink:title="Data Deficient" id="ABBRID0ECQAE" xlink:type="simple">DD</abbrev>) under the IUCN Red List Criteria (<xref ref-type="bibr" rid="B6">IUCN 2017</xref>). Further field surveys are needed to assess its population size, range and potential threats.</p></tp:treatment-sec><tp:treatment-sec><!--Section generated to contain objects referenced in tp:taxon-treatment.--><table-wrap id="T1" position="float" orientation="portrait"><label>Table 1.</label><caption><p>Comparision of <italic><tp:taxon-name><tp:taxon-name-part taxon-name-part-type="genus" reg="Pternopetalum">Pternopetalum</tp:taxon-name-part> <tp:taxon-name-part taxon-name-part-type="species" reg="wulingense">wulingense</tp:taxon-name-part></tp:taxon-name></italic> sp. nov. and morphologically similar species. Morphological characters obtained from <xref ref-type="bibr" rid="B19">Wang (2005)</xref> and our field observations.</p></caption><table id="TID0EO4AE" rules="all"><tbody><tr><th rowspan="1" colspan="1">Character</th><th rowspan="1" colspan="1">
                <italic>
                  <tp:taxon-name><tp:taxon-name-part taxon-name-part-type="genus" reg="Pternopetalum">P.</tp:taxon-name-part> <tp:taxon-name-part taxon-name-part-type="species" reg="wulingense">wulingense</tp:taxon-name-part></tp:taxon-name>
                </italic>
              </th><th rowspan="1" colspan="1">
                <italic>
                  <tp:taxon-name><tp:taxon-name-part taxon-name-part-type="genus" reg="Pternopetalum">P.</tp:taxon-name-part> <tp:taxon-name-part taxon-name-part-type="species" reg="trichomanifolium">trichomanifolium</tp:taxon-name-part></tp:taxon-name>
                </italic>
              </th><th rowspan="1" colspan="1">
                <italic>
                  <tp:taxon-name><tp:taxon-name-part taxon-name-part-type="genus" reg="Pternopetalum">P.</tp:taxon-name-part> <tp:taxon-name-part taxon-name-part-type="species" reg="bipinnatum">bipinnatum</tp:taxon-name-part></tp:taxon-name>
                </italic>
              </th></tr><tr><td rowspan="1" colspan="1">Plant (cm)</td><td rowspan="1" colspan="1">10–30</td><td rowspan="1" colspan="1">30–40</td><td rowspan="1" colspan="1">10–30</td></tr><tr><td rowspan="1" colspan="1">Root</td><td rowspan="1" colspan="1">fibrous</td><td rowspan="1" colspan="1">fibrous</td><td rowspan="1" colspan="1">fibrous</td></tr><tr><td rowspan="1" colspan="1">Stem</td><td rowspan="1" colspan="1">1–4</td><td rowspan="1" colspan="1">1–3</td><td rowspan="1" colspan="1">2–3</td></tr><tr><td rowspan="1" colspan="1">Leaves</td><td rowspan="1" colspan="1">basal, 3–4-pinnate, very finely dissected, petiole 3–16 cm long</td><td rowspan="1" colspan="1">basal, nearly ternate-3–4-pinnate, very finely dissected, petiole 3–19 cm long</td><td rowspan="1" colspan="1">basal, 2-pinnate, petiole 3–9 cm long</td></tr><tr><td rowspan="1" colspan="1">Leaflets</td><td rowspan="1" colspan="1">ultimate segments linear, of uniform width, 1–4 mm long, &lt; 1 mm broad, membraneous</td><td rowspan="1" colspan="1">ultimate segments linear, of variable width, 1.5–4 mm long, &lt; 1 mm broad, membraneous</td><td rowspan="1" colspan="1">ultimate segments oblong, 0.5–1.5 cm long, 0.5–1 cm broad, at the margin thin coriaceous, mucronate-crenate and thickened at the border</td></tr><tr><td rowspan="1" colspan="1">Rays</td><td rowspan="1" colspan="1">12–26, 1–3 cm long</td><td rowspan="1" colspan="1">15–30, 2–5 cm long</td><td rowspan="1" colspan="1">15–22, 3–4 cm long</td></tr><tr><td rowspan="1" colspan="1">Umbellules</td><td rowspan="1" colspan="1">2–3-flowered, white anther</td><td rowspan="1" colspan="1">3–4-flowered, purple anther</td><td rowspan="1" colspan="1">2–3-flowered, light purple anther</td></tr><tr><td rowspan="1" colspan="1">Bracteoles</td><td rowspan="1" colspan="1">2, subulate</td><td rowspan="1" colspan="1">2–4, lanceolate</td><td rowspan="1" colspan="1">2, linear</td></tr><tr><td rowspan="1" colspan="1">Calyx teeth</td><td rowspan="1" colspan="1">triangular</td><td rowspan="1" colspan="1">subulate</td><td rowspan="1" colspan="1">triangular</td></tr><tr><td rowspan="1" colspan="1">Petals</td><td rowspan="1" colspan="1">white, obovate, with incurved apex</td><td rowspan="1" colspan="1">white, obovate, with incurved apex</td><td rowspan="1" colspan="1">white, oblong, without incurved apex</td></tr><tr><td rowspan="1" colspan="1">Styles</td><td rowspan="1" colspan="1">slightly recurved</td><td rowspan="1" colspan="1">erected</td><td rowspan="1" colspan="1">slightly recurved</td></tr><tr><td rowspan="1" colspan="1">Fruits</td><td rowspan="1" colspan="1">oblong-ovoid, ca. 1.5–3 mm long, 1.5–2 mm in diam., two mericarps are developed, ribs prominent and glabrous</td><td rowspan="1" colspan="1">narrow elliptical, ca. 3–4 mm long, 1 mm in diameter, often only one mericarp developed in fruit, ribs filiform</td><td rowspan="1" colspan="1">round, ca. 2–2.5 mm long, 1.5–2 mm in diam., two mericarps are developed in fruit, ribs prominent and glabrous</td></tr><tr><td rowspan="1" colspan="1">Vittae</td><td rowspan="1" colspan="1">1–2</td><td rowspan="1" colspan="1">1–3</td><td rowspan="1" colspan="1">1–2</td></tr></tbody></table></table-wrap><fig id="F2" position="float" orientation="portrait"><object-id xmlns:xlink="http://www.w3.org/1999/xlink" content-type="doi" xlink:type="simple">10.3897/phytokeys.263.163711.figure2</object-id><object-id xmlns:xlink="http://www.w3.org/1999/xlink" content-type="arpha" xlink:type="simple">E16E2DAC-3620-5726-9BB4-6243F940C7A6</object-id><label>Figure 2.</label><caption><p>Morphological comparison of <italic><tp:taxon-name><tp:taxon-name-part taxon-name-part-type="genus" reg="Pternopetalum">Pternopetalum</tp:taxon-name-part> <tp:taxon-name-part taxon-name-part-type="species" reg="wulingense">wulingense</tp:taxon-name-part></tp:taxon-name></italic> (A, D, G, J), <italic><tp:taxon-name><tp:taxon-name-part taxon-name-part-type="genus" reg="Pternopetalum">P.</tp:taxon-name-part> <tp:taxon-name-part taxon-name-part-type="species" reg="trichomanifolium">trichomanifolium</tp:taxon-name-part></tp:taxon-name></italic> (B, E, H, K) and <italic><tp:taxon-name><tp:taxon-name-part taxon-name-part-type="genus" reg="Pternopetalum">P.</tp:taxon-name-part> <tp:taxon-name-part taxon-name-part-type="species" reg="bipinnatum">bipinnatum</tp:taxon-name-part></tp:taxon-name></italic> (C, F, I, L). A–C. Leaf blade; D–F. Ultimate segments; G–I. Fruit; J–L. Inflorescence. Photograph credits: A, D by Xuyang Yue; B, C, E, H by Jianfei Ye; F, I by Xinjie Zhao; G by Kai Xue; H by Xinxin Zhu.</p></caption><graphic xmlns:xlink="http://www.w3.org/1999/xlink" xlink:href="phytokeys-263-061_article-163711__-g002.jpg" position="float" orientation="portrait" xlink:type="simple" id="oo_1423020.jpg"><uri content-type="original_file" xlink:type="simple">https://binary.pensoft.net/fig/1423020</uri></graphic></fig></tp:treatment-sec><ref-list><ref id="B19"><mixed-citation xmlns:xlink="http://www.w3.org/1999/xlink" xlink:type="simple"><person-group><name name-style="western"><surname>Wang</surname><given-names>LS</given-names></name></person-group> (<year>2005</year>) <article-title><italic><tp:taxon-name><tp:taxon-name-part taxon-name-part-type="genus">Pternopetalum</tp:taxon-name-part> <tp:taxon-name-part taxon-name-part-type="species">bipinnatum</tp:taxon-name-part></tp:taxon-name></italic> (<tp:taxon-name><tp:taxon-name-part taxon-name-part-type="family">Apiaceae</tp:taxon-name-part></tp:taxon-name>), a new species from the limestone region of Guangxi, China.</article-title><source>Botanicheskii Zhurnal</source><volume>90</volume>(<issue>12</issue>): <fpage>1898</fpage>–<lpage>1902</lpage>.</mixed-citation></ref><ref id="B6"><mixed-citation xmlns:xlink="http://www.w3.org/1999/xlink" xlink:type="simple">IUCN (<year>2017</year>) Guidelines for using the IUCN Red List categories and criteria. Ver. 13. Prepared by the Standards and Petitions Subcommittee. <ext-link xlink:href="http://www.iucnredlist.org/documents/RedListGuidelines.pdf" ext-link-type="uri" xlink:type="simple">http://www.iucnredlist.org/documents/RedListGuidelines.pdf</ext-link></mixed-citation></ref></ref-list></tp:taxon-treatment>
