# Supplementary material for: ﻿Pternopetalum wulingense (Apiaceae), a new species from the Wuling Mountains, China
Source: PhytoKeys. 2025 Sep 24;263:61–70. doi: 10.3897/phytokeys.263.163711 (PMC12489495; doi:10.3897/phytokeys.263.163711)
Supplement: Supplementary material 1 — Source of materials studied and GenBank accession numbers [file phytokeys-263-061_article-163711__-s001.xls]

## Sheet: Table S1
Table S1. Source of materials studied and GenBank accession numbers. Newly generated sequences are indicated in bold.
Taxon	Locality	Voucher	rpl16 intron	rps16 intron	trnL-trnF	ITS
Pternopetalum vulgare		T2014050401 (SZ)	KP940822	KP940894	KP940966	KP940750
Pternopetalum trichomanifolium		T2014050501 (SZ)	KP940819	KP940891	KP940963	KP940747
Pternopetalum trichomanifolium		T2012060804 (SZ)	KP940817	KP940889	KP940961	KP940745
Pternopetalum tanakae		T2013072003 (SZ)	KP940813	KP940885	KP940957	KP940741
Pternopetalum subalpinum		XZ2011082108 (SZ)	KP940806		KP940950	KP940734
Pternopetalum subalpinum		T2011082108 (SZ)		KP940878
Pternopetalum rosthornii		T2011090504 (SZ)	KP940805	KP940877	KP940949	KP940733
Pternopetalum nudicaule		HGX11775 (CDBI)	KP940803	KP940875	KP940947	KP940731
Pternopetalum nudicaule		T2013052404 (SZ)	KP940802	KP940874	KP940946	KP940730
Pternopetalum monophyllum		T2013041401 (SZ)	KP940801	KP940873	KP940945	KP940729
Pternopetalum molle		T2013062613 (SZ)	KP940798	KP940870	KP940942	KP940726
Pternopetalum leptophyllum		T2013031403 (SZ)	KP940791	KP940863	KP940935	KP940719
Pternopetalum latipinnulatum		T2014062604 (SZ)	KP940789	KP940861	KP940933	KP940717
Pternopetalum gracillimum		T2012060702 (SZ)	KP940783	KP940855	KP940927	KP940711
Pternopetalum gracillimum		T2011090512 (SZ)	KP940782	KP940854	KP940926	KP940710
Pternopetalum delavayi		T2010092702 (SZ)	KP940781	KP940853	KP940925	KP940709
Pternopetalum davidii		T2012052401 (SZ)	KP940772	KP940844	KP940916	KP940700
Pternopetalum caespitosum		T2011082302 (SZ)	KP940769	KP940841	KP940913	KP940697
Pternopetalum caespitosum		T2011081702 (SZ)	KP940768	KP940840	KP940912	KP940696
Pternopetalum botrychioides		T2012052510 (SZ)	KP940766	KP940838	KP940910	KP940694
Pternopetalum bipinnatum		T2013052202 (SZ)	KP940764	KP940836	KP940908	KP940692
Pternopetalum wulingensis	China, Yinjiang, Tongren	CPG41047 (PE)
Pternopetalum wulingensis	China, Xiushan, Chongqing	Yejf20240003 (SYS)
Pternopetalum wulingensis	China, Yinjiang, Tongren	Yejf20240029 (SYS)
Oenanthe hookeri		-	PQ283867	PQ283867	PQ283867	EU236182
Sium suave		-	PQ283877	PQ283877	PQ283877	OL472973
Pterygopleurum neurophyllum		-	NC_033345	NC_033345	NC_033345	AY509127
